# Supplementary material for: Linking GERD and the Peptide Bombesin: A New Therapeutic Strategy to Modulate Inflammatory, Oxidative Stress and Clinical Biochemistry Parameters
Source: Antioxidants (Basel). 2024 Aug 28;13(9):1043. doi: 10.3390/antiox13091043 (PMC11428475; doi:10.3390/antiox13091043)
Supplement: Supplementary file 1 [file antioxidants-13-01043-s001.zip]

Archive with 1 entries (1 files):
- antioxidants-3138424-supplementary.pdf
